# Supplementary material for: Formation of Catalytically Active Nanoparticles under Thermolysis of Silver Chloroplatinate(II) and Chloroplatinate(IV)
Source: Molecules. 2022 Feb 9;27(4):1173. doi: 10.3390/molecules27041173 (PMC8875358; doi:10.3390/molecules27041173)
Supplement: Supplementary file 1 [file molecules-27-01173-s001.zip]

Archive with 1 entries (1 files):
- molecules-1548131-supplementary.pdf
